# Supplementary material for: Hyperspectral Imaging with Active Illumination: A Theoretical Study on the Use of Incandescent Lamp and Variable Filament Temperature
Source: Sensors (Basel). 2023 Nov 22;23(23):9326. doi: 10.3390/s23239326 (PMC10708585; doi:10.3390/s23239326)
Supplement: Supplementary file 1 [file sensors-23-09326-s001.zip]

Archive with 1 entries (1 files):
- sensors-2647857-supplementary.pdf
